# Supplementary material for: Descriptors of Cytochrome Inhibitors and Useful Machine Learning Based Methods for the Design of Safer Drugs
Source: Pharmaceuticals (Basel). 2021 May 17;14(5):472. doi: 10.3390/ph14050472 (PMC8156202; doi:10.3390/ph14050472)
Supplement: Supplementary file 1 [file pharmaceuticals-14-00472-s001.zip]

Archive with 11 entries (10 files):
- S1 (CYP3A4).pdf
- __MACOSX/
- __MACOSX/._S1 (CYP3A4).pdf
- S2 (CYP2D6).pdf
- __MACOSX/._S2 (CYP2D6).pdf
- S3 (CYP2C19).pdf
- __MACOSX/._S3 (CYP2C19).pdf
- S4 (CYP2C9).pdf
- __MACOSX/._S4 (CYP2C9).pdf
- S5 (CYP1A2).pdf
- __MACOSX/._S5 (CYP1A2).pdf
